# Supplementary material for: Chemoproteomics Reveals USP5 (Ubiquitin Carboxyl-Terminal Hydrolase 5) as Promising Target of the Marine Polyketide Gracilioether A
Source: Mar Drugs. 2024 Jan 11;22(1):41. doi: 10.3390/md22010041 (PMC10817451; doi:10.3390/md22010041)
Supplement: Supplementary file 1 [file marinedrugs-22-00041-s001.zip]

Archive with 2 entries (2 files):
- marinedrugs-2784306-Supplementary-Supporting GeA_rev_22122023_final.pdf
- SI_PD tables.xlsx
